# Supplementary material for: Semaglutide Plus Low-Dose Metformin Combination Therapy for the Treatment of Obesity and Prediabetes in a Woman with Partial Deletion of the X Chromosome Long Arm
Source: Reports (MDPI). 2026 Feb 28;9(1):75. doi: 10.3390/reports9010075 (PMC13030616; doi:10.3390/reports9010075)
Supplement: Supplementary file 1 [file reports-09-00075-s001.zip]

Archive with 1 entries (1 files):
- reports-4147257-supplementary.pdf
